# Supplementary material for: Ash production by attrition in volcanic conduits and plumes
Source: Sci Rep. 2017 Jul 17;7:5538. doi: 10.1038/s41598-017-05450-6 (PMC5514120; doi:10.1038/s41598-017-05450-6)
Supplement: Supplementary file 1 — Supplementary Table S1 [file 41598_2017_5450_MOESM1_ESM.xls]

## Sheet: Sheet 1
Volcano	Date	Bulk composition	Style/magnitude	PDC (Y/N)	Plume Height (km)	Magma viscosity (log Pa s)	MER (kg/s)	Proportion_coarse	EoI_coarse	Proportion_fines	EoI_fines	EoI_weighted
Etna	4–5/09/2007	Basalt	Small-Moderate Eruption	N	2	2.3	5000	0.57531	8.83681	0.11784	6.93716	8.51385
Etna	12–13/01/ 2011	Basalt	Small-Moderate Eruption	N	7	2.9	25000	0.27033	10.0682	0.42282	9.35894	9.63555
Fuego	1974	bas–andesite	Small-Moderate Eruption	Y	12	3.1	3000000	0.67235	8.19681	0.020794	4.40299	8.083
Vesuvius	1906d	k tephrite	Small-Moderate Eruption	N	10	3.9	5000000	0.47134	8.17061	0.22181	4.20056	6.90018
St vincent	26/04/1979e	bas–andesite	Small-Moderate Eruption	N	11	4.5	6000000	0.42282	5.96698	0.27033	4.14398	5.256
Eyjafjallajökull	4–8/05/2010	andesite–bas	Small-Moderate Eruption	N	8	3.5	80000	0.2426	8.27875	0.45055	5.10848	6.21807
Astroni-U6g		phonolite	Small-Moderate Eruption	Y	14	6.1	8000000	0.062383	8.3236	0.63076	5.13704	5.42383
Agnano Monte-Spina-B1h		trachyte	Sub-Plinian Eruption	Y	23	6.8	60000000	0.1109	7.38385	0.58224	4.84971	5.25516
Agnano Monte-Spina-D1k		trachyte	Plinian Eruption	Y	27	5.6	100000000	0.21488	7.49131	0.47827	4.61094	5.50387
Ruapehu	1996i	andesite	Phreatomagmatic/Small-Moderate Eruption	N	6	4.4	150000	0.36044	9.15144	0.33271	6.77746	8.01193
Mt Spurr	1992j	andesite	Small-Moderate Eruption	Y?	12	5.4	1700000	0.24953	7.71179	0.44361	5.4248	6.24811
Mt Spurr	1992l	andesite	Small-Moderate Eruption	Y?	12	5.4	1800000	0.14556	10.4168	0.54759	5.25791	6.34125
Soufriere Hills	1997-09-12	andesite	Co_PDC plume	Y	4	6.8	n/a	0.15942	9.56927	0.53372	6.06515	6.87109
Soufriere Hills	26/09/1997	andesite	Small-Moderate Eruption	Y	11	6.8	3000000	0.32578	9.23103	0.36737	5.3092	7.15246
Soufriere Hills	18/07/2005	andesite	Small-Moderate Eruption	N	10	7.5	1000000	0.16636	10.1118	0.52679	8.59511	8.95912
Soufriere Hills	27/07/2005	andesite	Small-Moderate Eruption	N	7	8.1	1000000	0.16636	9.80735	0.52679	6.32114	7.15785
Mt. St. Helens	18/05/1980	Dacite	Sub-Plinian Eruption	Y	20	5.9	19000000	0.13863	10.1683	0.55452	5.65617	6.55859
Cordon calle	2011r	Rhyolite	Small-Moderate Eruption	N	12	6.4	5000000	0.60997	10.5273	0.083178	4.20494	9.76862
Aska	1875C(s	Rhyolite	Plinian Eruption	N	23	4.2	680000000	0.23567	9.43678	0.45748	5.96117	7.14287
Aska	1875 D(t)	Rhyolite	Phreatomagmatic	N	26	5.1	82000000	0.59611	11.93	0.097041	7.21956	11.2705
Table S1: EoI model results for natural eruptions of Coasta et al., (2016)
